# Supplementary material for: Genetic variant of miR-4293 rs12220909 is associated with susceptibility to non-small cell lung cancer in a Chinese Han population
Source: PLoS One. 2017 Apr 14;12(4):e0175666. doi: 10.1371/journal.pone.0175666 (PMC5391943; doi:10.1371/journal.pone.0175666)
Supplement: S1 Table — (XLSX) [file pone.0175666.s001.xlsx]

## Sheet: Sheet1
Category	ID	Name	Source	p-value	q-value Bonferroni	q-value FDR B&H	q-value FDR B&Y	Hit Count in Query List	Hit Count in Genome	Hit in Query List
GO: Molecular Function	GO:0015171	amino acid transmembrane transporter activity		4.391e-08	4.263e-05	4.263e-05	0.0003179	10	80	SLC43A2,SLC7A11,SLC7A5P2,SERINC3,SLC1A6,SLC6A7,SLC7A1,SLC7A5,SERINC5,SLC7A5P1
GO: Molecular Function	GO:0015179	L-amino acid transmembrane transporter activity		3.062e-07	0.0002973	0.0001487	0.001109	8	55	SLC43A2,SLC7A11,SERINC3,SLC1A6,SLC6A7,SLC7A1,SLC7A5,SERINC5
GO: Molecular Function	GO:0015175	neutral amino acid transmembrane transporter activity		2.495e-06	0.002422	0.0008074	0.00602	6	33	SLC43A2,SLC7A11,SERINC3,SLC6A7,SLC7A5,SERINC5
GO: Molecular Function	GO:0046943	carboxylic acid transmembrane transporter activity		8.656e-06	0.008405	0.002024	0.01509	10	141	SLC43A2,SLC7A11,SLC7A5P2,SERINC3,SLC1A6,SLC6A7,SLC7A1,SLC7A5,SERINC5,SLC7A5P1
GO: Molecular Function	GO:0005342	organic acid transmembrane transporter activity		1.042e-05	0.01012	0.002024	0.01509	10	144	SLC43A2,SLC7A11,SLC7A5P2,SERINC3,SLC1A6,SLC6A7,SLC7A1,SLC7A5,SERINC5,SLC7A5P1
GO: Molecular Function	GO:0008514	organic anion transmembrane transporter activity		1.487e-05	0.01444	0.002406	0.01794	11	183	SLC43A2,SLC22A23,SLC7A11,SLC7A5P2,SERINC3,SLC1A6,SLC6A7,SLC7A1,SLC7A5,SERINC5,SLC7A5P1
GO: Molecular Function	GO:0008509	anion transmembrane transporter activity		7.177e-05	0.06969	0.009955	0.07423	13	297	SLC43A2,SLC22A23,SLC7A11,SLC7A5P2,SERINC3,LRRC8C,ANKH,SLC1A6,SLC6A7,SLC7A1,SLC7A5,SERINC5,SLC7A5P1
GO: Molecular Function	GO:0015075	ion transmembrane transporter activity		0.0004028	0.3911	0.04889	0.3645	23	873	SLC43A2,SLC22A23,TRPC5,SLC7A11,CHRNA3,KCND3,SLC7A5P2,SCN5A,SERINC3,DENND5A,KCNK17,LRRC8C,CACNA1D,COX11,GRIA3,GRIN2A,ANKH,SLC1A6,SLC6A7,SLC7A1,SLC7A5,SERINC5,SLC7A5P1
GO: Biological Process	GO:0003333	amino acid transmembrane transport		1.815e-06	0.006966	0.003899	0.03443	8	68	SLC43A2,SLC7A11,SLC7A5P2,SLC1A6,SLC6A7,SLC7A1,SLC7A5,SLC7A5P1
GO: Biological Process	GO:0061097	regulation of protein tyrosine kinase activity		2.031e-06	0.007797	0.003899	0.03443	8	69	ERCC6,PTK6,PTPN1,PTPN2,ADRA2A,CAV1,GPRC5A,GREM1
GO: Biological Process	GO:0006865	amino acid transport		7.193e-06	0.02761	0.009204	0.08128	11	167	SLC43A2,SLC7A11,SLC7A5P2,SERINC3,SLC1A6,SLC6A7,SLC7A1,SLC7A5,SERINC5,SLC7A5P1,GABBR1
GO: Biological Process	GO:0015807	L-amino acid transport		2.192e-05	0.08414	0.01707	0.1508	7	69	SLC43A2,SLC7A11,SERINC3,SLC1A6,SLC7A1,SLC7A5,SERINC5
GO: Biological Process	GO:0097696	STAT cascade		2.668e-05	0.1024	0.01707	0.1508	11	192	IFNL4,PTK6,PTPN1,PTPN2,STRA6,CAV1,IFNA1,IFNA13,MAPK1,IL6R,PRLR
GO: Biological Process	GO:0007259	JAK-STAT cascade		2.668e-05	0.1024	0.01707	0.1508	11	192	IFNL4,PTK6,PTPN1,PTPN2,STRA6,CAV1,IFNA1,IFNA13,MAPK1,IL6R,PRLR
GO: Biological Process	GO:1902475	L-alpha-amino acid transmembrane transport		4.135e-05	0.1588	0.02268	0.2003	5	32	SLC43A2,SLC7A11,SLC1A6,SLC7A1,SLC7A5
GO: Biological Process	GO:1905039	carboxylic acid transmembrane transport		6.463e-05	0.2481	0.029	0.2561	8	110	SLC43A2,SLC7A11,SLC7A5P2,SLC1A6,SLC6A7,SLC7A1,SLC7A5,SLC7A5P1
GO: Biological Process	GO:0015804	neutral amino acid transport		7.438e-05	0.2855	0.029	0.2561	5	36	SLC43A2,SERINC3,SLC6A7,SLC7A5,SERINC5
GO: Biological Process	GO:1903825	organic acid transmembrane transport		7.822e-05	0.3003	0.029	0.2561	8	113	SLC43A2,SLC7A11,SLC7A5P2,SLC1A6,SLC6A7,SLC7A1,SLC7A5,SLC7A5P1
GO: Biological Process	GO:0048639	positive regulation of developmental growth		9.216e-05	0.3538	0.029	0.2561	10	183	TRPC5,HLX,TNFRSF12A,DIO3,TBX5,CAPN3,ARX,POU3F2,GSK3B,LIMK1
GO: Biological Process	GO:0034312	diol biosynthetic process		9.821e-05	0.377	0.029	0.2561	3	8	ACER2,ACER3,SPTLC2
GO: Biological Process	GO:0046512	sphingosine biosynthetic process		9.821e-05	0.377	0.029	0.2561	3	8	ACER2,ACER3,SPTLC2
GO: Biological Process	GO:0070059	intrinsic apoptotic signaling pathway in response to endoplasmic reticulum stress		0.0001339	0.5142	0.03503	0.3093	6	64	PTPN1,PTPN2,SERINC3,GSK3B,TXNDC12,AIFM1
GO: Biological Process	GO:0046520	sphingoid biosynthetic process		0.000146	0.5604	0.03503	0.3093	3	9	ACER2,ACER3,SPTLC2
GO: Biological Process	GO:1902510	regulation of apoptotic DNA fragmentation		0.000146	0.5604	0.03503	0.3093	3	9	CIDEA,DFFA,AIFM1
GO: Biological Process	GO:0061099	negative regulation of protein tyrosine kinase activity		0.0001642	0.6302	0.03707	0.3274	4	23	PTK6,PTPN2,CAV1,GPRC5A
GO: Biological Process	GO:1903624	regulation of DNA catabolic process		0.0002066	0.7933	0.03967	0.3503	3	10	CIDEA,DFFA,AIFM1
GO: Biological Process	GO:0051001	negative regulation of nitric-oxide synthase activity		0.0002066	0.7933	0.03967	0.3503	3	10	CNR1,CAV1,GSK3B
GO: Biological Process	GO:0072584	caveolin-mediated endocytosis		0.0002066	0.7933	0.03967	0.3503	3	10	PROM2,CAV1,MAPK1
GO: Cellular Component	GO:0005811	lipid particle		1.674e-05	0.006681	0.006681	0.04388	7	67	LPCAT1,CIDEA,DFFA,CYB5R3,CAV1,RSAD2,CIDEC
GO: Cellular Component	GO:0045121	membrane raft		0.000307	0.1225	0.04083	0.2681	13	343	TRPC5,KCND3,PROM2,SCN5A,GNAI2,CNR1,CAV1,GSK3B,PRKACA,MAPK1,FAIM2,CDH13,GABBR1
GO: Cellular Component	GO:0098857	membrane microdomain		0.000307	0.1225	0.04083	0.2681	13	343	TRPC5,KCND3,PROM2,SCN5A,GNAI2,CNR1,CAV1,GSK3B,PRKACA,MAPK1,FAIM2,CDH13,GABBR1
GO: Cellular Component	GO:0030173	integral component of Golgi membrane		0.0004946	0.1973	0.04933	0.324	5	54	ACER2,ACER3,ST3GAL2,NDFIP1,CUX1
Domain	SM00266	CAD	SMART	7.15e-06	0.00775	0.0048	0.03632	3	4	CIDEA,DFFA,CIDEC
Domain	IPR003508	CAD	InterPro	1.771e-05	0.0192	0.0048	0.03632	3	5	CIDEA,DFFA,CIDEC
Domain	PS51135	CIDE_N	PROSITE	1.771e-05	0.0192	0.0048	0.03632	3	5	CIDEA,DFFA,CIDEC
Domain	PF02017	CIDE-N	Pfam	1.771e-05	0.0192	0.0048	0.03632	3	5	CIDEA,DFFA,CIDEC
Domain	IPR012265	Tyr_Pase_non-rcpt_typ-1/2	InterPro	0.0001507	0.1634	0.03268	0.2473	2	2	PTPN1,PTPN2
Pathway	469199	Dopaminergic synapse	BioSystems: KEGG	7.04e-05	0.08645	0.04652	0.3578	9	131	PPP2R3B,GNAI2,CACNA1D,GRIA3,GRIN2A,GSK3B,PPP2R2A,GNB5,PRKACA
Pathway	537443	Retrograde endocannabinoid signaling	BioSystems: KEGG	7.577e-05	0.09304	0.04652	0.3578	8	103	GNAI2,CNR1,DAGLB,CACNA1D,GRIA3,GNB5,PRKACA,MAPK1
