# Supplementary material for: Genetic variant of miR-4293 rs12220909 is associated with susceptibility to non-small cell lung cancer in a Chinese Han population
Source: PLoS One. 2017 Apr 14;12(4):e0175666. doi: 10.1371/journal.pone.0175666 (PMC5391943; doi:10.1371/journal.pone.0175666)
Supplement: S2 Table — (XLSX) [file pone.0175666.s002.xlsx]

## Sheet: Sheet1
Category	ID	Name	Source	p-value	q-value Bonferroni	q-value FDR B&H	q-value FDR B&Y	Hit Count in Query List	Hit Count in Genome	Hit in Query List
GO: Molecular Function	GO:0022838	substrate-specific channel activity		2.663e-05	0.05787	0.04861	0.4016	61	438	ASIC1,TPCN1,SLC24A4,HTR3D,FAM26E,ANXA6,SLC26A9,AQP3,AQP4,AQP6,CACNA1I,CACNA1E,CACNB3,CACNG1,CALM1,P2RX6,KCNQ4,CFTR,CHRNA2,CHRNA4,CHRNB2,CHRND,KCNK6,FXYD3,ANO7,SLC26A2,MCOLN3,PTK2B,SCN2B,SCN4A,SCN8A,RASA3,ORAI2,SNAP25,GABRA4,GABRG1,GABRR1,ANO9,HTR3C,MLC1,TRPV3,TPCN2,SLC26A5,GRIA1,GRIK5,GRIN2C,NCS1,ANO5,VDAC1,SLC26A6,NMUR2,ITGAV,KCNA3,KCNA6,KCNH1,KCNK2,KCNMA1,KCNN1,SLC17A7,AQP10,SLC14A2
GO: Molecular Function	GO:0015267	channel activity		6.323e-05	0.1374	0.04861	0.4016	63	470	ASIC1,TPCN1,SLC24A4,HTR3D,FAM26E,ANXA6,SLC26A9,AQP3,AQP4,AQP6,CACNA1I,CACNA1E,CACNB3,CACNG1,CALM1,P2RX6,KCNQ4,CFTR,CHRNA2,CHRNA4,CHRNB2,CHRND,KCNK6,FXYD3,ANO7,SLC26A2,MCOLN3,PTK2B,TOMM40L,SCN2B,SCN4A,SCN8A,RASA3,ORAI2,SNAP25,GABRA4,GABRG1,GABRR1,ANO9,HTR3C,GJB3,MLC1,TRPV3,TPCN2,SLC26A5,GRIA1,GRIK5,GRIN2C,NCS1,ANO5,VDAC1,SLC26A6,NMUR2,ITGAV,KCNA3,KCNA6,KCNH1,KCNK2,KCNMA1,KCNN1,SLC17A7,AQP10,SLC14A2
GO: Molecular Function	GO:0022803	passive transmembrane transporter activity		6.733e-05	0.1463	0.04861	0.4016	63	471	ASIC1,TPCN1,SLC24A4,HTR3D,FAM26E,ANXA6,SLC26A9,AQP3,AQP4,AQP6,CACNA1I,CACNA1E,CACNB3,CACNG1,CALM1,P2RX6,KCNQ4,CFTR,CHRNA2,CHRNA4,CHRNB2,CHRND,KCNK6,FXYD3,ANO7,SLC26A2,MCOLN3,PTK2B,TOMM40L,SCN2B,SCN4A,SCN8A,RASA3,ORAI2,SNAP25,GABRA4,GABRG1,GABRR1,ANO9,HTR3C,GJB3,MLC1,TRPV3,TPCN2,SLC26A5,GRIA1,GRIK5,GRIN2C,NCS1,ANO5,VDAC1,SLC26A6,NMUR2,ITGAV,KCNA3,KCNA6,KCNH1,KCNK2,KCNMA1,KCNN1,SLC17A7,AQP10,SLC14A2
GO: Molecular Function	GO:0019899	enzyme binding		0.0001009	0.2193	0.04861	0.4016	202	1933	MCM2,MDM2,ELFN2,MEF2D,AXIN1,CCR2,ADPRH,MID1,ATXN3,CUL3,FGD2,ZBTB4,GCM1,SLC26A9,PRKAG3,RGS20,STC2,PHACTR4,ATP1B2,MYO9B,PPP1R12B,BAD,NAP1L1,CCDC50,BCL2L1,NDUFS2,IQGAP1,BRCA1,NKX3-1,SPTY2D1,NPM1,CACNB3,CAD,CALM1,RNF8,ODF2,DCUN1D1,CD8A,CD28,PA2G4,PAM,ARHGEF2,DCUN1D3,PCBP2,CDKN2D,PDCD2,PDPK1,CFTR,CHM,ALS2CL,TRIP4,PHKG2,CLU,FXYD3,PML,MAPK8IP1,RNF19A,TNIP2,POLG,BAG5,PPEF2,CREB1,CRY2,PPP1R3C,HINFP,NCOR1,…
GO: Molecular Function	GO:0005216	ion channel activity		0.0001282	0.2785	0.04861	0.4016	57	424	ASIC1,TPCN1,SLC24A4,HTR3D,FAM26E,ANXA6,SLC26A9,AQP6,CACNA1I,CACNA1E,CACNB3,CACNG1,CALM1,P2RX6,KCNQ4,CFTR,CHRNA2,CHRNA4,CHRNB2,CHRND,KCNK6,FXYD3,ANO7,SLC26A2,MCOLN3,PTK2B,SCN2B,SCN4A,SCN8A,RASA3,ORAI2,SNAP25,GABRA4,GABRG1,GABRR1,ANO9,HTR3C,MLC1,TRPV3,TPCN2,SLC26A5,GRIA1,GRIK5,GRIN2C,NCS1,ANO5,VDAC1,SLC26A6,NMUR2,ITGAV,KCNA3,KCNA6,KCNH1,KCNK2,KCNMA1,KCNN1,SLC17A7
GO: Molecular Function	GO:0015075	ion transmembrane transporter activity		0.0001342	0.2917	0.04861	0.4016	102	873	ASIC1,TPCN1,SLC24A4,HTR3D,SLC25A29,FAM26E,ANXA6,SLC26A9,AQP6,SLC7A14,ABCB11,ATP1B2,ATP2B1,ATP6V1A,SLC5A6,CACNA1I,CACNA1E,CACNB3,CACNG1,SLC11A2,CALM1,SLC7A7,SLC13A2,P2RX6,KCNQ4,SLC16A7,CFTR,CHRNA2,CHRNA4,CHRNB2,CHRND,KCNK6,FXYD3,SLC31A2,COX15,ANO7,ATP13A3,SLC25A42,SLC26A2,SLC6A15,SLC45A2,MCOLN3,SLC41A2,PTK2B,SCN2B,SCN4A,SCN8A,RASA3,ORAI2,SLC1A1,SLC1A6,SLC30A6,SLC5A5,SLC6A3,SLC6A8,SLC6A9,SLC16A2,SL…
GO: Biological Process	GO:1902531	regulation of intracellular signal transduction		3.215e-07	0.002594	0.002427	0.02323	203	1786	TP53INP1,FRMD7,MDM2,PLEKHG5,MAP3K3,AXIN1,ADRA1A,ADRB1,MID1,CXCL9,OSBPL8,PIP5K1B,C1QTNF1,C1QTNF2,CUL3,FGD2,LEMD2,PRKAG3,ASPH,AKR1C3,TRIM40,MYD88,MYO9B,PELI3,BAD,NBN,BCL2L1,IQGAP1,NRP1,BRCA1,NKX3-1,NLRC3,PTTG1IP,NOV,NPM1,CALM1,LIMD1,NTRK3,SOCS3,SEMA5A,OSM,CD8A,CD28,ARHGEF2,VAPA,CDKN2D,PDPK1,GPR55,TICAM2,ALS2CL,SERPINE2,CLU,PLA2G5,PLAGL2,RHOF,PLK3,PML,IL19,MAPK8IP1,TNIP2,RRM2B,BAG5,PPEF2,PPM1A,CRKL,…
GO: Biological Process	GO:0048589	developmental growth		6.016e-07	0.004854	0.002427	0.02323	93	685	ACACB,CCR2,ADRA1A,ADRB1,NLGN4X,AGTR2,FLVCR1,STC2,NBN,IQGAP1,NRP1,WISP1,BMPR1B,SGPL1,NINJ1,NOV,NTRK3,SEMA5A,SYT2,SEPT7,CDH4,CHRND,MTPN,SASH3,PKDCC,CREB1,NCOR1,GIGYF2,ULK2,CXADR,PROX1,PSAP,DCX,MUL1,MED12,PLEKHA1,ESR1,IMPACT,PLAC8,MEX3C,RMI1,YAP1,FGF2,FGF7,FGF9,FGF13,PSAPL1,PLXNA3,SEMA4B,FLT3,FMOD,CTC1,SIAH1,STIL,SLC6A3,KDM2A,WDTC1,SOX9,GAMT,WWC3,ATP8A2,DISC1,FSTL4,SRF,STAT3,STAT5B,STK4,TAF8,GLI2,GL…
GO: Biological Process	GO:0034220	ion transmembrane transport		3.827e-06	0.03088	0.01029	0.09852	128	1064	ACACB,ASIC1,TPCN1,ADRB1,SLC24A4,CXCL9,HTR3D,FAM26E,ANXA6,SLC26A9,AQP3,AQP4,AQP6,SLC7A14,CASK,ASPH,MTNR1B,ABCB11,ATP1B2,ATP2B1,ATP6V1A,BAK1,SLC5A6,CACNA1I,CACNA1E,CACNB3,CACNG1,SLC11A2,CALM1,SLC7A7,P2RX6,KCNQ4,SLC16A7,PDPK1,CFTR,CHRNA2,CHRNA4,CHRNB2,CHRND,KCNK6,FXYD3,SLC31A2,COX15,CPT1A,IBTK,PRKAA2,PRKAB2,ANO7,KLHL24,PTAFR,PTGER3,ATP13A3,RAF1,SLC25A42,SLC26A2,SLC6A15,MCOLN3,SLC41A2,PTK2B,RAPGEF3,S…
GO: Biological Process	GO:0072359	circulatory system development		1.435e-05	0.1158	0.02315	0.2216	125	1062	ACACB,MDM2,MEF2D,MAP3K3,CCR2,ADRA1A,MKL2,ADRB1,AP2B1,JAG1,AGTR2,APLNR,MMP2,FLVCR1,LEMD2,LMO4,ADAM19,MYL3,BAK1,NDP,NRP1,WISP1,BRCA1,SGPL1,NKX3-1,NOV,CAD,CAMP,NTRK3,SOCS3,SEMA5A,OXCT1,OXTR,PAM,CHM,PGF,CRELD1,HS6ST1,PML,POU6F1,CREB1,CRKL,FOXP4,PPP1R16B,PRKX,CXADR,PROX1,PSKH1,PTPN14,MYLK3,TMEM231,DNAH5,MED12,RAF1,DVL3,HEYL,SETDB2,RORA,EMP2,MTDH,EPHA3,EPHB3,EPOR,ERBB3,SPEG,RPS6KA2,PTK2B,FBN1,RAPGEF3,Y…
GO: Biological Process	GO:0072358	cardiovascular system development		1.435e-05	0.1158	0.02315	0.2216	125	1062	ACACB,MDM2,MEF2D,MAP3K3,CCR2,ADRA1A,MKL2,ADRB1,AP2B1,JAG1,AGTR2,APLNR,MMP2,FLVCR1,LEMD2,LMO4,ADAM19,MYL3,BAK1,NDP,NRP1,WISP1,BRCA1,SGPL1,NKX3-1,NOV,CAD,CAMP,NTRK3,SOCS3,SEMA5A,OXCT1,OXTR,PAM,CHM,PGF,CRELD1,HS6ST1,PML,POU6F1,CREB1,CRKL,FOXP4,PPP1R16B,PRKX,CXADR,PROX1,PSKH1,PTPN14,MYLK3,TMEM231,DNAH5,MED12,RAF1,DVL3,HEYL,SETDB2,RORA,EMP2,MTDH,EPHA3,EPHB3,EPOR,ERBB3,SPEG,RPS6KA2,PTK2B,FBN1,RAPGEF3,Y…
GO: Biological Process	GO:0040007	growth		2.316e-05	0.1869	0.02464	0.2359	128	1104	ACACB,CCR2,MELTF,ADRA1A,ADRB1,NLGN4X,AGTR2,ZC3H12D,FLVCR1,STC2,N6AMT1,CAPRIN2,TRIM40,MYD88,NBN,BCL2L1,IQGAP1,NRP1,WISP1,BMPR1B,SGPL1,NINJ1,NOV,NPM1,CAMP,NTRK3,SOCS3,SEMA5A,SYT2,OSM,SEPT7,DCUN1D3,CDH4,CDKN2D,ENPP1,CHRND,MTPN,SERPINE2,SASH3,PML,PKDCC,CREB1,NCOR1,PPT1,GIGYF2,ULK2,CXADR,PROX1,PSAP,ST7L,DCX,MUL1,MED12,NOL8,PLEKHA1,ESR1,IMPACT,PLAC8,MEX3C,PTK2B,RMI1,YAP1,SCD,FGF2,FGF7,FGF9,FGF13,H2AFY2…
GO: Biological Process	GO:0055085	transmembrane transport		2.365e-05	0.1908	0.02464	0.2359	152	1356	ACACB,ASIC1,TPCN1,ADRB1,SLC24A4,CXCL9,HTR3D,SLC25A29,FAM26E,ANXA6,FLVCR1,SLC26A9,AQP3,AQP4,AQP6,SLC7A14,CASK,ASPH,MTNR1B,ABCB11,ATP1B2,ATP2B1,ATP6V1A,BAK1,SLC5A6,CACNA1I,CACNA1E,CACNB3,CACNG1,SLC11A2,CALM1,OAZ2,SLC7A7,SLC13A2,P2RX6,KCNQ4,SLC16A7,PDPK1,CFTR,PEX6,PEX10,PEX14,CHRNA2,CHRNA4,CHRNB2,CHRND,KCNK6,FXYD3,SLC31A2,COX15,CPT1A,IBTK,PRKAA2,PRKAB2,SLC25A44,ANO7,CYB561,KLHL24,PTAFR,PTGER3,ATP13A…
GO: Biological Process	GO:0098656	anion transmembrane transport		2.443e-05	0.1971	0.02464	0.2359	42	266	ACACB,SLC26A9,AQP6,SLC7A14,SLC5A6,SLC7A7,SLC16A7,CFTR,FXYD3,CPT1A,PRKAA2,PRKAB2,ANO7,PTAFR,SLC25A42,SLC26A2,SLC6A15,PRKAG2,SLC1A1,SLC1A6,SLC5A5,SLC6A8,SLC6A9,SLC20A1,MPC1,GABRA4,SLC16A10,GABRG1,GABRR1,ANO9,SLC22A7,ACSL6,GRK6,SLC26A5,ADAMTS8,SLC36A3,ANO5,VDAC1,SLC26A6,NMUR2,SLC38A1,SLC17A7
GO: Biological Process	GO:0008284	positive regulation of cell proliferation		5.34e-05	0.4308	0.04608	0.4412	109	927	MDM2,CCR2,AGTR2,CUL3,CNOT6L,STS,CDK13,AKR1C3,MYD88,BAD,NAP1L1,NBN,BCL2L1,NRP1,WISP1,NFATC2,NKX3-1,PNP,NPM1,CAMP,NTRK3,SEMA5A,ORC1,OSM,CD28,OSMR,PDCD2,CCPG1,PGF,CHRNB2,CLU,SASH3,CIAO1,PML,CRKL,NCOR1,PRKAA1,PPP1R16B,PRKCH,CTF1,CXADR,OCSTAMP,PROX1,ESRP1,PTAFR,AKR1C2,CDON,EMP2,RPA1,EPOR,ESR1,PLAC8,ESRP2,PTK2B,TSPAN31,YAP1,FGF2,FGF7,FGF9,PRAMEF11,FLT1,FLT3,FLT4,CTC1,PRAMEF15,FBXW4,ST6GAL1,ST8SIA1,CHP2…
GO: Biological Process	GO:0007507	heart development		5.712e-05	0.4608	0.04608	0.4412	76	596	ACACB,MDM2,MEF2D,ADRA1A,MKL2,ADRB1,AP2B1,JAG1,AGTR2,APLNR,MMP2,LEMD2,LMO4,ADAM19,MYL3,NRP1,WISP1,NKX3-1,CAD,NTRK3,OXCT1,OXTR,PAM,CRELD1,POU6F1,CREB1,CRKL,FOXP4,CXADR,PROX1,PSKH1,MYLK3,DNAH5,MED12,RAF1,DVL3,HEYL,SETDB2,EPHA3,EPOR,ERBB3,SPEG,RPS6KA2,FBN1,YAP1,FGF2,FGF9,FGF12,TAB1,FOXJ1,SGCD,STIL,KDM2A,CACYBP,SOX9,SRF,TAB2,STK4,PDLIM3,GLI2,GLI3,STRA6,TBX2,TBX3,ZFPM2,KIF3A,TGFBR3,AKAP13,POFUT1,TNNI1,…
GO: Biological Process	GO:0010647	positive regulation of cell communication		6.312e-05	0.5092	0.04629	0.4432	180	1684	TP53INP1,FRMD7,ACPP,PLEKHG5,MAP3K3,AXIN1,ADRA1A,ADRB1,JAG1,MID1,AGTR2,CXCL9,OSBPL8,C1QTNF1,C1QTNF2,FGD2,ASPH,CAPRIN2,AACS,MTNR1B,AKR1C3,MYD88,PELI3,BAD,BAK1,BCL2L1,IQGAP1,NRP1,BMPR1B,BNIP3L,NKX3-1,NOV,CALM1,NTRK3,SOCS3,SEMA5A,OSM,OXCT1,CD8A,OXTR,CD28,PAFAH1B2,VAPA,CMTM3,CFTR,GPR55,TICAM2,CHRNB2,SERPINE2,CLU,PLA2G5,PLAGL2,PML,IL19,MAPK8IP1,TNIP2,CREB1,PPM1A,CRKL,PRKAA1,PRKAA2,PRKCD,PRKCH,CTF1,MAPK…
GO: Cellular Component	GO:0005794	Golgi apparatus		7.617e-06	0.006962	0.004837	0.03577	169	1521	ACHE,ACPP,SYS1,GALNT13,AXIN1,MGAT3,AP2B1,MMP11,MMP16,MARCH4,CUL3,FGD2,BHLHE40,AKR7A2,ARL3,RGS20,STS,STC2,CDK13,ABCB11,MGC57346,MDGA1,B3GALT2,ADAM19,BSN,SLC11A2,PAM,ARHGEF2,VAPA,CFTR,TICAM2,PLEKHB1,GOLGA8G,CLU,MUC17,HS6ST1,PLA2G5,PLCB2,ST8SIA5,ATG9A,PLK3,CHST10,FKRP,GNPTAB,PKDCC,FAM109A,GOSR2,RAB36,CLIP3,PPT1,GLCE,LEPROT,FAM20A,GPSM1,ARHGAP32,PSKH1,FNBP1L,PTGDS,JAKMIP2,IMPAD1,DHCR24,RABGAP1L,RAB6A…
GO: Cellular Component	GO:0043235	receptor complex		1.058e-05	0.009674	0.004837	0.03577	51	339	AHRR,KCTD16,HTR3D,CAPRIN2,RNMT,NRP1,BMPR1B,NTRK3,CD8A,OSMR,TICAM2,CHRNA2,CHRNA4,CHRNB2,CHRND,GABBR2,CR2,TSPAN32,ERBB3,RAMP3,PTK2B,LRRTM4,PLXNA3,FLT1,ITGA11,FLT4,SHANK2,GABRA4,GABRG1,GABRR1,HTR3C,SYK,TRPV3,GRIA1,RFFL,GRIK5,GRIN2C,TGFBR3,TRAF6,SHISA6,DIABLO,IL6R,INSR,IRS1,ITGA7,ITGAL,ITGAV,LRP8,PLXDC1,LIFR,LRP6
GO: Cellular Component	GO:0045202	synapse		2.26e-05	0.02065	0.006022	0.04454	105	876	ASIC1,ACHE,MDM2,AXIN1,ADRB1,NLGN4X,KCTD16,MME,PPFIA2,CASK,RGS20,ATP2B1,MYD88,BCL2L1,BSN,SDK1,CAD,CAMK2A,CAMK2G,CANX,SYT2,SYT7,P2RX6,SYNGR1,ARHGEF2,SEPT7,PDPK1,CHRNA2,CHRNA4,CHRNB2,CHRND,SERPINE2,NRXN2,CRIPT,MAPK8IP1,SDK2,POLG,SH3KBP1,GABBR2,PPT1,RIMS4,CTNND1,MAPK10,CXADR,ARHGAP32,DES,TLN2,CPEB2,PRIMA1,HRH4,RGS17,SEZ6,ERBB3,ESR1,DTNBP1,STX1B,PTK2B,PIAS3,RAPGEF3,LRRTM4,SVOP,SEMA4B,ITSN1,ARFGEF2,CNK…
GO: Cellular Component	GO:0030054	cell junction		2.636e-05	0.02409	0.006022	0.04454	136	1202	ACHE,PLEKHG5,NLGN4X,JAG1,KCTD16,MME,KIAA1462,PPFIBP1,ANXA6,AQP3,AQP4,CASK,ABCB11,RAP2C,ATP2B1,BCL2L1,IQGAP1,NRP1,BSN,SDK1,NOV,NPM1,LIMD1,CAMK2A,ESAM,SYT2,SYT7,CLDN2,CLDN11,OXTR,TIGIT,P2RX6,SYNGR1,ARHGEF2,PCBP2,VAPA,PDPK1,CHRNA2,CHRNA4,CHRNB2,CHRND,JAM2,SENP1,PKP1,CRIPT,PLEC,CNN2,SDK2,SH3KBP1,GABBR2,RIMS4,CEP41,ANO7,PRKCD,PRKCH,CTNND1,CXADR,ARHGAP32,TWF1,DES,TLN2,CD99L2,RAB13,RAP1B,PTPRU,ACTR2,PRI…
GO: Cellular Component	GO:0044431	Golgi apparatus part		3.913e-05	0.03577	0.007154	0.05291	109	929	ACPP,SYS1,GALNT13,MGAT3,AP2B1,MMP11,MMP16,MARCH4,CUL3,ARL3,RGS20,ABCB11,B3GALT2,BSN,SLC11A2,PAM,VAPA,CFTR,PLEKHB1,MUC17,HS6ST1,ST8SIA5,ATG9A,PLK3,CHST10,FKRP,GNPTAB,FAM109A,GOSR2,RAB36,CLIP3,GLCE,LEPROT,GPSM1,ARHGAP32,FNBP1L,DHCR24,RAB6A,RAB13,RAB27B,DOPEY2,ARFRP1,SAR1B,GOLGA8B,EMP2,DSEL,AP3S2,BET1,ABCA7,F7,CHST13,ST3GAL6,SDC4,VCPIP1,MLANA,FMOD,ARFGEF2,ARFGEF1,ST6GAL1,ST8SIA1,SLC30A6,ARFGAP2,HMP1…
GO: Cellular Component	GO:0098797	plasma membrane protein complex		5.447e-05	0.04979	0.008298	0.06137	69	532	AP2B1,HTR3D,ATP1B2,BMPR1B,CACNA1I,CACNA1E,CACNB3,CACNG1,CALM1,CD8A,KCNQ4,OSMR,TICAM2,CHRNA2,CHRNA4,CHRNB2,CHRND,KCNK6,FKRP,GABBR2,PPM1A,CTNND1,TSPAN32,GNB4,ABCA7,PTK2B,SCN2B,SCN4A,LRRTM4,SCN8A,ITGA11,SGCD,SLC6A3,SHANK2,SNAP25,HTR3C,GJB3,STX1A,GNG12,SYK,GNAT1,TMED10,GNG4,CNTN2,GRIA1,GRIK5,GRIN2C,TGFBR3,ABCB8,TRAF6,HLA-G,SUMO1,SHISA6,DIABLO,IL6R,INSR,IRS1,ITGA7,ITGAL,ITGAV,KCNA3,KCNA6,KCNH1,KCNK2,K…
GO: Cellular Component	GO:0097458	neuron part		0.000105	0.09597	0.01371	0.1014	165	1552	ASIC1,ACHE,FRMD7,CYGB,GPRIN1,CCR2,NLGN4X,KCTD16,OPN5,MME,MPP1,PPFIA2,ADAM22,KHSRP,CASK,ATP2B1,NAP1L1,BCL2L1,IQGAP1,NRP1,BMPR1B,BSN,NOV,CACNA1E,NPTX1,CAD,CALCR,CALM1,CAMK2A,CAMK2G,CANX,TSPEAR,SYT2,SYT7,OTX2,P2RX6,KCNQ4,SYNGR1,PAM,ARHGEF2,SEPT7,PDPK1,PLEKHB1,CHRNA4,MTPN,SERPINE2,NRXN2,CLU,CRIPT,PLK3,CNR2,MAPK8IP1,POLG,SH3KBP1,PPEF2,GABBR2,CREB1,PPM1A,PPT1,RIMS4,CTNND1,MAPK10,CXADR,ARHGAP32,KLHL24,F…
GO: Cellular Component	GO:0034702	ion channel complex		0.0001583	0.1447	0.01673	0.1237	42	291	HTR3D,ASPH,CACNA1I,CACNA1E,CACNB3,CACNG1,CALM1,KCNQ4,CFTR,CHRNA2,CHRNA4,CHRNB2,CHRND,KCNK6,FXYD3,SESTD1,PPM1A,PTK2B,SCN2B,SCN4A,LRRTM4,SCN8A,SHANK2,SNAP25,GABRA4,GABRG1,GABRR1,HTR3C,STX1A,CNTN2,GRIA1,GRIK5,GRIN2C,SUMO1,SHISA6,SLC26A6,KCNA3,KCNA6,KCNH1,KCNK2,KCNMA1,KCNN1
GO: Cellular Component	GO:0005887	integral component of plasma membrane		0.0001648	0.1506	0.01673	0.1237	173	1654	ASIC1,CCR2,MELTF,ADRA1A,ADRB1,NLGN4X,SLC24A4,JAG1,AGTR2,APLNR,OPN5,HTR3D,C1QTNF1,MME,MMP16,MPP1,MPP3,FAM26E,FLVCR1,SLC26A9,AQP3,AQP4,AQP6,SLC7A14,MTNR1B,ABCB11,ATP1B2,ATP2B1,ATP6V1A,BMPR1B,SLC5A6,BTN1A1,SLC11A2,CALCR,CALM1,NTRK3,SLC7A7,SLC13A2,CLDN11,CD8A,OXTR,TIGIT,P2RX6,CD28,KCNQ4,TNFSF8,CD33,PAM,OSMR,CDH4,SLC16A7,ENPP1,GPR85,GPR55,TICAM2,CHRNA2,CHRNA4,CHRNB2,CHRND,JAM2,HS6ST1,KCNK6,FXYD3,CNR2,…
GO: Cellular Component	GO:1990351	transporter complex		0.000239	0.2185	0.01906	0.1409	46	334	HTR3D,ASPH,ATP1B2,CACNA1I,CACNA1E,CACNB3,CACNG1,CALM1,KCNQ4,CFTR,CHRNA2,CHRNA4,CHRNB2,CHRND,KCNK6,FXYD3,SESTD1,PPM1A,TIMM8B,ABCA7,PTK2B,SCN2B,SCN4A,LRRTM4,SCN8A,SHANK2,SNAP25,GABRA4,GABRG1,GABRR1,HTR3C,STX1A,CNTN2,GRIA1,GRIK5,GRIN2C,ABCB8,SUMO1,SHISA6,SLC26A6,KCNA3,KCNA6,KCNH1,KCNK2,KCNMA1,KCNN1
GO: Cellular Component	GO:0098802	plasma membrane receptor complex		0.0002508	0.2292	0.01906	0.1409	29	180	HTR3D,BMPR1B,CD8A,OSMR,TICAM2,CHRNA2,CHRNA4,CHRNB2,CHRND,GABBR2,TSPAN32,PTK2B,LRRTM4,ITGA11,SHANK2,HTR3C,SYK,GRIA1,GRIK5,GRIN2C,TRAF6,SHISA6,DIABLO,IL6R,INSR,IRS1,ITGA7,ITGAL,ITGAV
GO: Cellular Component	GO:0031226	intrinsic component of plasma membrane		0.0002883	0.2635	0.01906	0.1409	177	1717	ASIC1,CCR2,MELTF,ADRA1A,ADRB1,NLGN4X,SLC24A4,JAG1,AGTR2,APLNR,OPN5,HTR3D,C1QTNF1,MME,MMP16,MPP1,MPP3,FAM26E,FLVCR1,SLC26A9,AQP3,AQP4,AQP6,SLC7A14,MTNR1B,ABCB11,ATP1B2,MDGA1,ATP2B1,ATP6V1A,BMPR1B,SLC5A6,BTN1A1,SLC11A2,CALCR,CALM1,NTRK3,SLC7A7,SLC13A2,CLDN11,CD8A,OXTR,TIGIT,P2RX6,CD28,KCNQ4,TNFSF8,CD33,PAM,OSMR,CDH4,SLC16A7,ENPP1,GPR85,GPR55,TICAM2,CHRNA2,CHRNA4,CHRNB2,CHRND,JAM2,HS6ST1,KCNK6,FXYD3…
GO: Cellular Component	GO:0043296	apical junction complex		0.0003015	0.2756	0.01906	0.1409	23	131	RAP2C,ESAM,CLDN2,CLDN11,ARHGEF2,VAPA,JAM2,CTNND1,CXADR,RAB13,MARVELD2,PDZD3,MTDH,CLDN18,MAGI3,OCLN,PARD6G,CGNL1,AMOT,AMOTL1,VCL,MPP7,PLXDC1
GO: Cellular Component	GO:1902495	transmembrane transporter complex		0.0003028	0.2768	0.01906	0.1409	45	328	HTR3D,ASPH,ATP1B2,CACNA1I,CACNA1E,CACNB3,CACNG1,CALM1,KCNQ4,CFTR,CHRNA2,CHRNA4,CHRNB2,CHRND,KCNK6,FXYD3,SESTD1,PPM1A,ABCA7,PTK2B,SCN2B,SCN4A,LRRTM4,SCN8A,SHANK2,SNAP25,GABRA4,GABRG1,GABRR1,HTR3C,STX1A,CNTN2,GRIA1,GRIK5,GRIN2C,ABCB8,SUMO1,SHISA6,SLC26A6,KCNA3,KCNA6,KCNH1,KCNK2,KCNMA1,KCNN1
GO: Cellular Component	GO:0005923	bicellular tight junction		0.0003127	0.2858	0.01906	0.1409	21	115	RAP2C,ESAM,CLDN2,CLDN11,ARHGEF2,VAPA,JAM2,CTNND1,CXADR,RAB13,MARVELD2,MTDH,CLDN18,MAGI3,OCLN,PARD6G,CGNL1,AMOT,AMOTL1,MPP7,PLXDC1
GO: Cellular Component	GO:0031984	organelle subcompartment		0.0003823	0.3494	0.02184	0.1615	46	341	ACPP,SYS1,AP2B1,OSBPL8,MARCH4,RGS20,ASPH,BSN,SLC11A2,PAM,ATG9A,PLK3,FAM109A,CLIP3,FNBP1L,RAB6A,RAB13,RAB27B,ARFRP1,SAR1B,GOLGA8B,AP3S2,BET1,VCPIP1,MLANA,ARFGEF2,ARFGEF1,ST6GAL1,HMP19,SNAP25,FUT2,GOLGA8A,FNBP1,ATP8A2,GLG1,SLC9A7,GOLGA1,FUT10,AP4E1,B4GALT7,NTSR2,ARFIP2,AP1S3,CLVS2,YIPF6,B3GALT6
GO: Cellular Component	GO:0005911	cell-cell junction		0.0004192	0.3832	0.02224	0.1645	54	420	PLEKHG5,KIAA1462,ANXA6,AQP3,AQP4,CASK,ABCB11,RAP2C,IQGAP1,NOV,ESAM,CLDN2,CLDN11,OXTR,TIGIT,ARHGEF2,VAPA,JAM2,PKP1,CNN2,SH3KBP1,CEP41,PRKCD,PRKCH,CTNND1,CXADR,TWF1,DES,TLN2,RAB13,RAP1B,PTPRU,MARVELD2,PDZD3,MTDH,CLDN18,FGF13,MAGI3,OCLN,PARD6G,NFASC,GJB3,MLC1,SGSM3,SPECC1L,CGNL1,CD2AP,AMOT,AMOTL1,FLRT1,VCL,ITGAL,MPP7,PLXDC1
GO: Cellular Component	GO:0070160	occluding junction		0.0004488	0.4102	0.02224	0.1645	21	118	RAP2C,ESAM,CLDN2,CLDN11,ARHGEF2,VAPA,JAM2,CTNND1,CXADR,RAB13,MARVELD2,MTDH,CLDN18,MAGI3,OCLN,PARD6G,CGNL1,AMOT,AMOTL1,MPP7,PLXDC1
GO: Cellular Component	GO:0098589	membrane region		0.0004723	0.4317	0.02224	0.1645	135	1271	ACHE,CYS1,NLGN4X,AP2B1,JAG1,KCTD16,FGD2,ANXA6,SLC26A9,AQP3,AQP4,AQP6,CASK,ABCB11,ATP1B2,MDGA1,ATP2B1,ATP6V1A,IQGAP1,SLC5A6,CACNB3,SLC11A2,CAMK2A,TSPEAR,SLC7A7,SYT7,OXTR,CD28,KCNQ4,OSMR,ARHGEF2,SEPT7,ENPP1,CFTR,CHRNA2,CHRNA4,CHRNB2,CHRND,NRXN2,MUC17,PLEC,GABBR2,NECAP1,CLIP3,PPT1,RIMS4,PRKAA1,PRKAA2,PRKAB2,ARHGEF4,CTNND1,CXADR,ARHGAP32,FAM65B,PTGER3,TWF1,TMEM231,RAB27A,RAB27B,RAP1B,EEF1A1,PLEKHA1,R…
GO: Cellular Component	GO:0098791	Golgi subcompartment		0.0005004	0.4573	0.02224	0.1645	44	326	ACPP,SYS1,AP2B1,MARCH4,RGS20,BSN,SLC11A2,PAM,ATG9A,PLK3,FAM109A,CLIP3,FNBP1L,RAB6A,RAB13,RAB27B,ARFRP1,SAR1B,GOLGA8B,AP3S2,BET1,VCPIP1,MLANA,ARFGEF2,ARFGEF1,ST6GAL1,HMP19,SNAP25,FUT2,GOLGA8A,FNBP1,ATP8A2,GLG1,SLC9A7,GOLGA1,FUT10,AP4E1,B4GALT7,NTSR2,ARFIP2,AP1S3,CLVS2,YIPF6,B3GALT6
GO: Cellular Component	GO:0098590	plasma membrane region		0.0005109	0.467	0.02224	0.1645	114	1046	ACHE,CYS1,NLGN4X,JAG1,KCTD16,FGD2,ANXA6,SLC26A9,AQP3,AQP4,AQP6,CASK,ABCB11,ATP1B2,ATP2B1,ATP6V1A,SLC5A6,CACNB3,SLC11A2,CAMK2A,TSPEAR,SLC7A7,SYT7,OXTR,KCNQ4,OSMR,ARHGEF2,SEPT7,ENPP1,CFTR,CHRNA2,CHRNA4,CHRNB2,CHRND,NRXN2,MUC17,PLEC,GABBR2,RIMS4,PRKAA1,PRKAA2,PRKAB2,ARHGEF4,CTNND1,CXADR,ARHGAP32,FAM65B,PTGER3,TWF1,TMEM231,RAB27A,RAB27B,EEF1A1,PLEKHA1,RP2,MARVELD2,EMP2,MTDH,ERBB3,CDHR1,DTNBP1,F2RL2,A…
GO: Cellular Component	GO:0031588	nucleotide-activated protein kinase complex		0.0006011	0.5494	0.02497	0.1847	5	10	PRKAG3,PRKAA1,PRKAA2,PRKAB2,PRKAG2
GO: Cellular Component	GO:0098796	membrane protein complex		0.0008297	0.7584	0.03297	0.2438	114	1060	APOOL,AP2B1,HTR3D,ASPH,ATP1B2,ATP6V1A,BAK1,NDUFC2,NDUFS2,BMPR1B,CACNA1I,CACNA1E,CACNB3,CACNG1,SLC11A2,CALM1,CD8A,KCNQ4,AP5B1,OSMR,CFTR,TICAM2,CHRNA2,CHRNA4,CHRNB2,CHRND,KCNK6,FXYD3,SESTD1,FKRP,VPS26A,GABBR2,GOSR2,PPM1A,NECAP1,CTNND1,TSPAN32,INSIG2,GNB4,RP9,AP3S2,BET1,MARCH6,ABCA7,STX1B,PTK2B,TOMM40L,SCN2B,SCN4A,LRRTM4,SCN8A,ITGA11,VPS37A,VPS26B,SGCD,VPS25,ERN2,DENND4C,EPN2,SLC6A3,HOOK3,SHANK2,SNA…
GO: Cellular Component	GO:0000139	Golgi membrane		0.001173	1	0.04468	0.3304	81	717	SYS1,GALNT13,MGAT3,MARCH4,CUL3,ARL3,ABCB11,B3GALT2,VAPA,CFTR,PLEKHB1,HS6ST1,ST8SIA5,CHST10,FKRP,GNPTAB,GOSR2,RAB36,CLIP3,GLCE,LEPROT,GPSM1,ARHGAP32,DHCR24,RAB6A,DOPEY2,ARFRP1,SAR1B,GOLGA8B,EMP2,DSEL,BET1,ABCA7,CHST13,ST3GAL6,ARFGEF2,ARFGEF1,ST6GAL1,ST8SIA1,SLC30A6,ARFGAP2,HMP19,B3GAT1,ST6GALNAC4,FUT2,GOLGA8A,B4GALNT1,ATP8A2,SREBF2,GLG1,SLC9A7,ANKRD28,TMED10,GOLGA1,TEX261,FUT10,SLC9A8,RER1,GRIA1,R…
GO: Cellular Component	GO:0031301	integral component of organelle membrane		0.001283	1	0.04689	0.3468	38	283	APOOL,SYS1,LEMD2,RDH16,ASPH,BAK1,SGPL1,CANX,P2RX6,PEX10,SUN2,DERL3,ST8SIA5,ELOVL6,CPT1A,MUL1,DPAGT1,INSIG2,BSCL2,RHOT1,MARCH6,ST3GAL6,SCD,RHBDD1,ST6GAL1,ST8SIA1,B4GALNT1,SREBF2,ELOVL4,TEX261,RER1,HLA-G,MMGT1,TRABD2B,SAMD8,HM13,ST8SIA4,LBR
Pathway	83084	Circadian rhythm	BioSystems: KEGG	1.456e-06	0.003506	0.003506	0.02932	12	30	BHLHE40,PRKAG3,CREB1,CRY2,PRKAA1,PRKAA2,PRKAB2,RORA,RORB,PRKAG2,SKP1,FBXW11
Pathway	M18053	Reversal of Insulin Resistance by Leptin	MSigDB C2 BIOCARTA (v5.1)	5.145e-06	0.01239	0.006194	0.05181	7	11	PRKAG3,CPT1A,PRKAA1,PRKAA2,PRKAB2,PRKAG2,LEP
Pathway	106516	Transmission across Chemical Synapses	BioSystems: REACTOME	8.261e-06	0.01989	0.006631	0.05546	35	200	ACHE,MDM2,AP2B1,CACNA1E,CACNB3,CALM1,CAMK2A,CAMK2G,PDPK1,CHRNA2,CHRNA4,CHRNB2,CHRND,PLCB2,GABBR2,CREB1,PRKACB,RAF1,GNB4,RPS6KA2,SLC1A1,SLC1A6,SLC6A3,SNAP25,GABRA4,GABRR1,STX1A,GNG12,SYN2,GNG4,GRIA1,GRIK5,GRIN2C,SLC38A1,SLC17A7
Pathway	106513	Neuronal System	BioSystems: REACTOME	1.589e-05	0.03827	0.009568	0.08003	45	293	ACHE,MDM2,AP2B1,CACNA1E,CACNB3,CALM1,CAMK2A,CAMK2G,SYT2,KCNQ4,PDPK1,CHRNA2,CHRNA4,CHRNB2,CHRND,KCNK6,PLCB2,GABBR2,CREB1,PRKACB,RAF1,GNB4,RPS6KA2,STX1B,SLC1A1,SLC1A6,SLC6A3,SNAP25,GABRA4,GABRR1,STX1A,GNG12,SYN2,GNG4,GRIA1,GRIK5,GRIN2C,SLC38A1,KCNA3,KCNA6,KCNH1,KCNK2,KCNMA1,KCNN1,SLC17A7
